# Supplementary material for: Polysome profiling followed by RNA-seq of cardiac differentiation stages in hESCs
Source: Sci Data. 2018 Dec 4;5:180287. doi: 10.1038/sdata.2018.287 (PMC6278691; doi:10.1038/sdata.2018.287)
Supplement: Supplementary file 1 [file sdata2018287-isa1.zip]

Archive with 4 entries (4 files):
- i_Investigation.txt
- s_Dallagiovanna327B_study.txt
- a_Dallagiovanna327B_flow.txt
- a_Dallagiovanna327B_rna.txt
