# Supplementary material for: Polysome profiling followed by RNA-seq of cardiac differentiation stages in hESCs
Source: Sci Data. 2018 Dec 4;5:180287. doi: 10.1038/sdata.2018.287 (PMC6278691; doi:10.1038/sdata.2018.287)
Supplement: Supplementary file 1 [file sdata2018287-isa1.zip › i_Investigation.txt]

# Investigation File generated for Scientific Data with Investigation File Authoring Tool version 0.1.0 on 08/11/2018 - This metadata file is CC0
ONTOLOGY SOURCE REFERENCE
Term Source Name	BTO	OBI	EFO	GO	BAO	ERO	FBbi	MMO
Term Source File	http://data.bioontology.org/ontologies/BTO	http://data.bioontology.org/ontologies/OBI	http://data.bioontology.org/ontologies/EFO	http://data.bioontology.org/ontologies/GO	http://data.bioontology.org/ontologies/BAO	http://data.bioontology.org/ontologies/ERO	http://data.bioontology.org/ontologies/FBbi	http://data.bioontology.org/ontologies/MMO
Term Source Version	unknown	2014-08-18	2.101	releases/2014-08-30	2.0	2013-08-02		2.27
Term Source Description	BRENDA Tissue and Enzyme Source Ontology	Ontology for Biomedical Investigations	Experimental Factor Ontology	Gene Ontology	BioAssay Ontology	Eagle-I Research Resource Ontology	Biological Imaging Methods Ontology	Measurement Method Ontology
INVESTIGATION
Investigation Identifier
Investigation Title
Investigation Description
Investigation Submission Date
Investigation Public Release Date
INVESTIGATION PUBLICATIONS
Investigation PubMed ID
Investigation Publication DOI
Investigation Publication Author List
Investigation Publication Title
Investigation Publication Status
Investigation Publication Status Term Accession Number
Investigation Publication Status Term Source REF
INVESTIGATION CONTACTS
Investigation Person Last Name
Investigation Person Mid Initials
Investigation Person First Name
Investigation Person Address
Investigation Person Phone
Investigation Person Fax
Investigation Person Email
Investigation Person Affiliation
Investigation Person Roles
Investigation Person Roles Term Accession Number
Investigation Person Roles Term Source REF
STUDY
Study Identifier	10.1038/sdata.2018.287
Study Title	Polysome profiling followed by RNA-seq of cardiac differentiation stages in hESCs
Study Submission Date	02/07/2018
Study Public Release Date	04/12/2018
Study Description	http://www.nature.com/articles/sdata2018287#abstract
Study File Name	s_Dallagiovanna327B_study.txt
Comment[Subject Keywords]	//;///
Comment[Manuscript Licence]	CC BY-4.0
Comment[Experimental Metadata Licence]	CC0
Comment[Supplementary Information File Name]	
Comment[Supplementary Information File Type]	x-zip-compressed
Comment[Supplementary Information File URL]	http://www.nature.com/articles/sdata2018287#supplementary-information
Comment[Data Repository]	FlowRepository;NCBI Sequence Read Archive;figshare
Comment[Data Record Accession]	FR-FCM-ZYX8 ;SRP150416;doi:10.6084/m9.figshare.c.4208357
Comment[Data Record URI]	http://identifiers.org/flowrepository:FR-FCM-ZYX8 ;http://identifiers.org/ncbi/insdc.sra:SRP150416;https://doi.org/10.6084/m9.figshare.c.4208357
STUDY DESIGN DESCRIPTORS
Study Design Type	organism development design	transcription profiling design
Study Design Type Term Accession Number	OBI:0001328	OBI:0001430
Study Design Type Term Source REF	OBI	OBI
STUDY PUBLICATIONS
Study PubMed ID
Study Publication DOI
Study Publication Author List
Study Publication Title
Study Publication Status
Study Publication Status Term Accession Number
Study Publication Status Term Source REF
STUDY FACTORS
Study Factor Name	replicate	fraction	day of differentiation
Study Factor Type	biological replicate	experimental condition	developmental stage
Study Factor Type Term Accession Number	http://www.ebi.ac.uk/efo/EFO_0002091	""	http://www.ebi.ac.uk/efo/EFO_0000399
Study Factor Type Term Source REF	EFO	""	EFO
STUDY ASSAYS
Study Assay Measurement Type	cardiocyte differentiation	transcriptional profiling assay
Study Assay Measurement Type Term Accession Number	GO:0035051	BAO:0002995
Study Assay Measurement Type Term Source REF	GO	BAO
Study Assay Technology Type	flow cytometry assay	RNA sequencing
Study Assay Technology Type Term Accession Number	OBI:0000916	ERO:0001658
Study Assay Technology Type Term Source REF	ERO	ERO
Study Assay Technology Platform	instrument; manufacturer	instrument; manufacturer
Study Assay File Name	a_Dallagiovanna327B_flow.txt	a_Dallagiovanna327B_rna.txt
STUDY PROTOCOLS
Study Protocol Name	Cardiomyogenic differentiation of hESCs	Human ESC culture	Flow cytometry	High-Throughput sequencing and data analysis
Study Protocol Type	sample preparation method	sample preparation method	flow cytometry method	transcription profiling assay
Study Protocol Type Term Accession Number	FBbi:00000001	FBbi:00000001	MMO:0000617	OBI:0000424
Study Protocol Type Term Source REF	FBbi	FBbi	MMO	ERO
Study Protocol Description				
Study Protocol URI	""	""	""	""
Study Protocol Version				
Study Protocol Parameters Name	""	""	instrument; manufacturer	instrument; manufacturer
Study Protocol Parameters Name Term Accession Number	""	""	""	""
Study Protocol Parameters Name Term Source REF	""	""	""	""
Study Protocol Components Name	""	""	""	""
Study Protocol Components Type	""	""	""	""
Study Protocol Components Type Term Accession Number	""	""	""	""
Study Protocol Components Type Term Source REF	""	""	""	""
STUDY CONTACTS
Study Person Last Name	Pereira	Spangenberg	Robert	Amorín	Stimamiglio	Naya	Dallagiovanna
Study Person First Name	Isabela Tiemy	Lucia	Anny Waloski	Rocío	Marco Augusto	Hugo	Bruno
Study Person Mid Initials							
Study Person Email	""	""	""	""	""	""	bruno.dallagiovanna@fiocruz.br
Study Person Phone							
Study Person Fax							
Study Person Address							
Study Person Affiliation	Stem Cells Basic Biology Laboratory, Instituto Carlos Chagas - FIOCRUZ-PR, Rua Professor Algacyr Munhoz Mader, 3775, 81.350-010 Curitiba, Brazil	Bioinformatics Unit, Institut Pasteur de Montevideo, Mataojo 2020, CP 11400 Montevideo, Uruguay	Stem Cells Basic Biology Laboratory, Instituto Carlos Chagas - FIOCRUZ-PR, Rua Professor Algacyr Munhoz Mader, 3775, 81.350-010 Curitiba, Brazil	Bioinformatics Unit, Institut Pasteur de Montevideo, Mataojo 2020, CP 11400 Montevideo, Uruguay	Stem Cells Basic Biology Laboratory, Instituto Carlos Chagas - FIOCRUZ-PR, Rua Professor Algacyr Munhoz Mader, 3775, 81.350-010 Curitiba, Brazil	Bioinformatics Unit, Institut Pasteur de Montevideo, Mataojo 2020, CP 11400 Montevideo, Uruguay	Stem Cells Basic Biology Laboratory, Instituto Carlos Chagas - FIOCRUZ-PR, Rua Professor Algacyr Munhoz Mader, 3775, 81.350-010 Curitiba, Brazil
Study Person Roles							
Study Person Roles Term Accession Number							
Study Person Roles Term Source REF							
Comment[Study Person ORCID]							
Comment[Funder]							
Comment[FundRef ID]							
Comment[Funder Term Source REF]							
Comment[Grant Identifier]							
