# Supplementary material for: Polysome profiling followed by RNA-seq of cardiac differentiation stages in hESCs
Source: Sci Data. 2018 Dec 4;5:180287. doi: 10.1038/sdata.2018.287 (PMC6278691; doi:10.1038/sdata.2018.287)
Supplement: Supplementary file 1 [file sdata2018287-isa1.zip › s_Dallagiovanna327B_study.txt]

Source Name	Characteristics[cell line]	Term Source REF	Term Accession Number	Protocol REF	Protocol REF	Sample Name	Factor Value[replicate]	Factor Value[fraction]	Factor Value[day of differentiation]
NKX2-5eGFP/w HES3 cell lineage donated by Monash University Victoria Australia	embryonic stem cell	BTO	BTO:0001086	Human ESC culture	Cardiomyogenic differentiation of hESCs	SAMN09405494	1	Ribosome-free	D0
NKX2-5eGFP/w HES3 cell lineage donated by Monash University Victoria Australia	embryonic stem cell	BTO	BTO:0001086	Human ESC culture	Cardiomyogenic differentiation of hESCs	SAMN09405495	1	Polysome-bound	D0
NKX2-5eGFP/w HES3 cell lineage donated by Monash University Victoria Australia	embryonic stem cell	BTO	BTO:0001086	Human ESC culture	Cardiomyogenic differentiation of hESCs	SAMN09405504	2	Ribosome-free	D0
NKX2-5eGFP/w HES3 cell lineage donated by Monash University Victoria Australia	embryonic stem cell	BTO	BTO:0001086	Human ESC culture	Cardiomyogenic differentiation of hESCs	SAMN09405505	2	Polysome-bound	D0
NKX2-5eGFP/w HES3 cell lineage donated by Monash University Victoria Australia	embryonic stem cell	BTO	BTO:0001086	Human ESC culture	Cardiomyogenic differentiation of hESCs	SAMN09405514	3	Ribosome-free	D0
NKX2-5eGFP/w HES3 cell lineage donated by Monash University Victoria Australia	embryonic stem cell	BTO	BTO:0001086	Human ESC culture	Cardiomyogenic differentiation of hESCs	SAMN09405515	3	Polysome-bound	D0
NKX2-5eGFP/w HES3 cell lineage donated by Monash University Victoria Australia	embryonic stem cell	BTO	BTO:0001086	Human ESC culture	Cardiomyogenic differentiation of hESCs	SAMN09405496	1	Ribosome-free	D1
NKX2-5eGFP/w HES3 cell lineage donated by Monash University Victoria Australia	embryonic stem cell	BTO	BTO:0001086	Human ESC culture	Cardiomyogenic differentiation of hESCs	SAMN09405497	1	Polysome-bound	D1
NKX2-5eGFP/w HES3 cell lineage donated by Monash University Victoria Australia	embryonic stem cell	BTO	BTO:0001086	Human ESC culture	Cardiomyogenic differentiation of hESCs	SAMN09405506	2	Ribosome-free	D1
NKX2-5eGFP/w HES3 cell lineage donated by Monash University Victoria Australia	embryonic stem cell	BTO	BTO:0001086	Human ESC culture	Cardiomyogenic differentiation of hESCs	SAMN09405507	2	Polysome-bound	D1
NKX2-5eGFP/w HES3 cell lineage donated by Monash University Victoria Australia	embryonic stem cell	BTO	BTO:0001086	Human ESC culture	Cardiomyogenic differentiation of hESCs	SAMN09405516	3	Ribosome-free	D1
NKX2-5eGFP/w HES3 cell lineage donated by Monash University Victoria Australia	embryonic stem cell	BTO	BTO:0001086	Human ESC culture	Cardiomyogenic differentiation of hESCs	SAMN09405517	3	Polysome-bound	D1
NKX2-5eGFP/w HES3 cell lineage donated by Monash University Victoria Australia	embryonic stem cell	BTO	BTO:0001086	Human ESC culture	Cardiomyogenic differentiation of hESCs	SAMN09405498	1	Ribosome-free	D4
NKX2-5eGFP/w HES3 cell lineage donated by Monash University Victoria Australia	embryonic stem cell	BTO	BTO:0001086	Human ESC culture	Cardiomyogenic differentiation of hESCs	SAMN09405499	1	Polysome-bound	D4
NKX2-5eGFP/w HES3 cell lineage donated by Monash University Victoria Australia	embryonic stem cell	BTO	BTO:0001086	Human ESC culture	Cardiomyogenic differentiation of hESCs	SAMN09405508	2	Ribosome-free	D4
NKX2-5eGFP/w HES3 cell lineage donated by Monash University Victoria Australia	embryonic stem cell	BTO	BTO:0001086	Human ESC culture	Cardiomyogenic differentiation of hESCs	SAMN09405509	2	Polysome-bound	D4
NKX2-5eGFP/w HES3 cell lineage donated by Monash University Victoria Australia	embryonic stem cell	BTO	BTO:0001086	Human ESC culture	Cardiomyogenic differentiation of hESCs	SAMN09405518	3	Ribosome-free	D4
NKX2-5eGFP/w HES3 cell lineage donated by Monash University Victoria Australia	embryonic stem cell	BTO	BTO:0001086	Human ESC culture	Cardiomyogenic differentiation of hESCs	SAMN09405519	3	Polysome-bound	D4
NKX2-5eGFP/w HES3 cell lineage donated by Monash University Victoria Australia	embryonic stem cell	BTO	BTO:0001086	Human ESC culture	Cardiomyogenic differentiation of hESCs	SAMN09405500	1	Ribosome-free	D9
NKX2-5eGFP/w HES3 cell lineage donated by Monash University Victoria Australia	embryonic stem cell	BTO	BTO:0001086	Human ESC culture	Cardiomyogenic differentiation of hESCs	SAMN09405501	1	Polysome-bound	D9
NKX2-5eGFP/w HES3 cell lineage donated by Monash University Victoria Australia	embryonic stem cell	BTO	BTO:0001086	Human ESC culture	Cardiomyogenic differentiation of hESCs	SAMN09405510	2	Ribosome-free	D9
NKX2-5eGFP/w HES3 cell lineage donated by Monash University Victoria Australia	embryonic stem cell	BTO	BTO:0001086	Human ESC culture	Cardiomyogenic differentiation of hESCs	SAMN09405511	2	Polysome-bound	D9
NKX2-5eGFP/w HES3 cell lineage donated by Monash University Victoria Australia	embryonic stem cell	BTO	BTO:0001086	Human ESC culture	Cardiomyogenic differentiation of hESCs	SAMN09405520	3	Ribosome-free	D9
NKX2-5eGFP/w HES3 cell lineage donated by Monash University Victoria Australia	embryonic stem cell	BTO	BTO:0001086	Human ESC culture	Cardiomyogenic differentiation of hESCs	SAMN09405521	3	Polysome-bound	D9
NKX2-5eGFP/w HES3 cell lineage donated by Monash University Victoria Australia	embryonic stem cell	BTO	BTO:0001086	Human ESC culture	Cardiomyogenic differentiation of hESCs	SAMN09405502	1	Ribosome-free	D15
NKX2-5eGFP/w HES3 cell lineage donated by Monash University Victoria Australia	embryonic stem cell	BTO	BTO:0001086	Human ESC culture	Cardiomyogenic differentiation of hESCs	SAMN09405503	1	Polysome-bound	D15
NKX2-5eGFP/w HES3 cell lineage donated by Monash University Victoria Australia	embryonic stem cell	BTO	BTO:0001086	Human ESC culture	Cardiomyogenic differentiation of hESCs	SAMN09405512	2	Ribosome-free	D15
NKX2-5eGFP/w HES3 cell lineage donated by Monash University Victoria Australia	embryonic stem cell	BTO	BTO:0001086	Human ESC culture	Cardiomyogenic differentiation of hESCs	SAMN09405513	2	Polysome-bound	D15
NKX2-5eGFP/w HES3 cell lineage donated by Monash University Victoria Australia	embryonic stem cell	BTO	BTO:0001086	Human ESC culture	Cardiomyogenic differentiation of hESCs	SAMN09405522	3	Ribosome-free	D15
NKX2-5eGFP/w HES3 cell lineage donated by Monash University Victoria Australia	embryonic stem cell	BTO	BTO:0001086	Human ESC culture	Cardiomyogenic differentiation of hESCs	SAMN09405523	3	Polysome-bound	D15
NKX2-5eGFP/w HES3 cell lineage donated by Monash University Victoria Australia	embryonic stem cell	BTO	BTO:0001086	Human ESC culture	Cardiomyogenic differentiation of hESCs	Exp1_Tube_001_control plus DAPI_day 3 cardiac diff	1		D3
NKX2-5eGFP/w HES3 cell lineage donated by Monash University Victoria Australia	embryonic stem cell	BTO	BTO:0001086	Human ESC culture	Cardiomyogenic differentiation of hESCs	Exp1_Tube_002_CD56_PE plus DAPI_day 3 cardiac diff	1		D3
NKX2-5eGFP/w HES3 cell lineage donated by Monash University Victoria Australia	embryonic stem cell	BTO	BTO:0001086	Human ESC culture	Cardiomyogenic differentiation of hESCs	Exp1_Tube_005_control plus DAPI_day 4 cardiac diff	1		D4
NKX2-5eGFP/w HES3 cell lineage donated by Monash University Victoria Australia	embryonic stem cell	BTO	BTO:0001086	Human ESC culture	Cardiomyogenic differentiation of hESCs	Exp1_Tube_006_CD56_PE plus DAPI_day 4 cardiac diff	1		D4
NKX2-5eGFP/w HES3 cell lineage donated by Monash University Victoria Australia	embryonic stem cell	BTO	BTO:0001086	Human ESC culture	Cardiomyogenic differentiation of hESCs	Exp1_Tube_009_GFP expression plus DAPI_day 9 cardiac diff	1		D9
NKX2-5eGFP/w HES3 cell lineage donated by Monash University Victoria Australia	embryonic stem cell	BTO	BTO:0001086	Human ESC culture	Cardiomyogenic differentiation of hESCs	Exp1_Tube_011_isotype control Pacific Blue_day 15 cardiac diff	1		D15
NKX2-5eGFP/w HES3 cell lineage donated by Monash University Victoria Australia	embryonic stem cell	BTO	BTO:0001086	Human ESC culture	Cardiomyogenic differentiation of hESCs	Exp1_Tube_012_TnT_Pacific Blue_day 15 cardiac diff	1		D15
NKX2-5eGFP/w HES3 cell lineage donated by Monash University Victoria Australia	embryonic stem cell	BTO	BTO:0001086	Human ESC culture	Cardiomyogenic differentiation of hESCs	Exp2_Tube_009_GFP expression plus DAPI_day 9 cardiac diff	2		D9
NKX2-5eGFP/w HES3 cell lineage donated by Monash University Victoria Australia	embryonic stem cell	BTO	BTO:0001086	Human ESC culture	Cardiomyogenic differentiation of hESCs	Exp2_Tube_011_isotype control Pacific Blue_day 15 cardiac diff	2		D15
NKX2-5eGFP/w HES3 cell lineage donated by Monash University Victoria Australia	embryonic stem cell	BTO	BTO:0001086	Human ESC culture	Cardiomyogenic differentiation of hESCs	Exp2_Tube_012_TnT_Pacific Blue_day 15 cardiac diff	2		D15
NKX2-5eGFP/w HES3 cell lineage donated by Monash University Victoria Australia	embryonic stem cell	BTO	BTO:0001086	Human ESC culture	Cardiomyogenic differentiation of hESCs	Exp4_Tube_001_control plus DAPI_day 3 cardiac diff	4		D3
NKX2-5eGFP/w HES3 cell lineage donated by Monash University Victoria Australia	embryonic stem cell	BTO	BTO:0001086	Human ESC culture	Cardiomyogenic differentiation of hESCs	Exp4_Tube_002_CD56_PE plus DAPI_day 3 cardiac diff	4		D3
NKX2-5eGFP/w HES3 cell lineage donated by Monash University Victoria Australia	embryonic stem cell	BTO	BTO:0001086	Human ESC culture	Cardiomyogenic differentiation of hESCs	Exp4_Tube_005_control plus DAPI_day 4 cardiac diff	4		D4
NKX2-5eGFP/w HES3 cell lineage donated by Monash University Victoria Australia	embryonic stem cell	BTO	BTO:0001086	Human ESC culture	Cardiomyogenic differentiation of hESCs	Exp4_Tube_006_CD56_PE plus DAPI_day 4 cardiac diff	4		D4
NKX2-5eGFP/w HES3 cell lineage donated by Monash University Victoria Australia	embryonic stem cell	BTO	BTO:0001086	Human ESC culture	Cardiomyogenic differentiation of hESCs	Exp4_Tube_009_GFP expression plus DAPI_day 9 cardiac diff	4		D9
NKX2-5eGFP/w HES3 cell lineage donated by Monash University Victoria Australia	embryonic stem cell	BTO	BTO:0001086	Human ESC culture	Cardiomyogenic differentiation of hESCs	Exp4_Tube_011_isotype control Pacific Blue_day 15 cardiac diff	4		D15
NKX2-5eGFP/w HES3 cell lineage donated by Monash University Victoria Australia	embryonic stem cell	BTO	BTO:0001086	Human ESC culture	Cardiomyogenic differentiation of hESCs	Exp4_Tube_012_TnT_Pacific Blue_day 15 cardiac diff	4		D15
NKX2-5eGFP/w HES3 cell lineage donated by Monash University Victoria Australia	embryonic stem cell	BTO	BTO:0001086	Human ESC culture	Cardiomyogenic differentiation of hESCs	Exp5_Tube_001_control plus DAPI_day 3 cardiac diff	5		D3
NKX2-5eGFP/w HES3 cell lineage donated by Monash University Victoria Australia	embryonic stem cell	BTO	BTO:0001086	Human ESC culture	Cardiomyogenic differentiation of hESCs	Exp5_Tube_002_CD56_PE plus DAPI_day 3 cardiac diff	5		D3
NKX2-5eGFP/w HES3 cell lineage donated by Monash University Victoria Australia	embryonic stem cell	BTO	BTO:0001086	Human ESC culture	Cardiomyogenic differentiation of hESCs	Exp5_Tube_005_control plus DAPI_day 4 cardiac diff	5		D4
NKX2-5eGFP/w HES3 cell lineage donated by Monash University Victoria Australia	embryonic stem cell	BTO	BTO:0001086	Human ESC culture	Cardiomyogenic differentiation of hESCs	Exp5_Tube_006_CD56_PE plus DAPI_day 4 cardiac diff	5		D4
NKX2-5eGFP/w HES3 cell lineage donated by Monash University Victoria Australia	embryonic stem cell	BTO	BTO:0001086	Human ESC culture	Cardiomyogenic differentiation of hESCs	Exp1_Tube_003_control plus DAPI_day 3 spontaneous diff	1		D3
NKX2-5eGFP/w HES3 cell lineage donated by Monash University Victoria Australia	embryonic stem cell	BTO	BTO:0001086	Human ESC culture	Cardiomyogenic differentiation of hESCs	Exp1_Tube_004_CD56_PE plus DAPI_day 3 spontaneous diff	1		D3
NKX2-5eGFP/w HES3 cell lineage donated by Monash University Victoria Australia	embryonic stem cell	BTO	BTO:0001086	Human ESC culture	Cardiomyogenic differentiation of hESCs	Exp1_Tube_007_control plus DAPI_day 4 spontaneous diff	1		D4
NKX2-5eGFP/w HES3 cell lineage donated by Monash University Victoria Australia	embryonic stem cell	BTO	BTO:0001086	Human ESC culture	Cardiomyogenic differentiation of hESCs	Exp1_Tube_008_CDD56_PE plus DAPI_day 4 spontaneous diff	1		D4
NKX2-5eGFP/w HES3 cell lineage donated by Monash University Victoria Australia	embryonic stem cell	BTO	BTO:0001086	Human ESC culture	Cardiomyogenic differentiation of hESCs	Exp1_Tube_010_GFP expression plus DAPI_day 9 spontaneous diff	1		D9
NKX2-5eGFP/w HES3 cell lineage donated by Monash University Victoria Australia	embryonic stem cell	BTO	BTO:0001086	Human ESC culture	Cardiomyogenic differentiation of hESCs	Exp1_Tube_013_TnT_Pacific Blue_day 15 spontaneous diff	1		D15
NKX2-5eGFP/w HES3 cell lineage donated by Monash University Victoria Australia	embryonic stem cell	BTO	BTO:0001086	Human ESC culture	Cardiomyogenic differentiation of hESCs	Exp2_Tube_003_control plus DAPI_day 3 spontaneous diff	2		D3
NKX2-5eGFP/w HES3 cell lineage donated by Monash University Victoria Australia	embryonic stem cell	BTO	BTO:0001086	Human ESC culture	Cardiomyogenic differentiation of hESCs	Exp2_Tube_004_CD56_PE plus DAPI_day 3 spontaneous diff	2		D3
NKX2-5eGFP/w HES3 cell lineage donated by Monash University Victoria Australia	embryonic stem cell	BTO	BTO:0001086	Human ESC culture	Cardiomyogenic differentiation of hESCs	Exp2_Tube_007_control plus DAPI_day 4 spontaneous diff	2		D4
NKX2-5eGFP/w HES3 cell lineage donated by Monash University Victoria Australia	embryonic stem cell	BTO	BTO:0001086	Human ESC culture	Cardiomyogenic differentiation of hESCs	Exp2_Tube_008_CDD56_PE plus DAPI_day 4 spontaneous diff	2		D4
NKX2-5eGFP/w HES3 cell lineage donated by Monash University Victoria Australia	embryonic stem cell	BTO	BTO:0001086	Human ESC culture	Cardiomyogenic differentiation of hESCs	Exp2_Tube_010_GFP expression plus DAPI_day 9 spontaneous diff	2		D9
NKX2-5eGFP/w HES3 cell lineage donated by Monash University Victoria Australia	embryonic stem cell	BTO	BTO:0001086	Human ESC culture	Cardiomyogenic differentiation of hESCs	Exp2_Tube_013_TnT_Pacific Blue_day 15 spontaneous diff	2		D15
NKX2-5eGFP/w HES3 cell lineage donated by Monash University Victoria Australia	embryonic stem cell	BTO	BTO:0001086	Human ESC culture	Cardiomyogenic differentiation of hESCs	Exp4_Tube_004_CD56_PE plus DAPI_day 3 spontaneous diff	4		D3
NKX2-5eGFP/w HES3 cell lineage donated by Monash University Victoria Australia	embryonic stem cell	BTO	BTO:0001086	Human ESC culture	Cardiomyogenic differentiation of hESCs	Exp4_Tube_008_CDD56_PE plus DAPI_day 4 spontaneous diff	4		D4
NKX2-5eGFP/w HES3 cell lineage donated by Monash University Victoria Australia	embryonic stem cell	BTO	BTO:0001086	Human ESC culture	Cardiomyogenic differentiation of hESCs	Exp4_Tube_010_GFP expression plus DAPI_day 9 spontaneous diff	4		D9
NKX2-5eGFP/w HES3 cell lineage donated by Monash University Victoria Australia	embryonic stem cell	BTO	BTO:0001086	Human ESC culture	Cardiomyogenic differentiation of hESCs	Exp4_Tube_013_TnT_Pacific Blue_day 15 spontaneous diff	4		D15
