# Supplementary material for: Polysome profiling followed by RNA-seq of cardiac differentiation stages in hESCs
Source: Sci Data. 2018 Dec 4;5:180287. doi: 10.1038/sdata.2018.287 (PMC6278691; doi:10.1038/sdata.2018.287)
Supplement: Supplementary file 1 [file sdata2018287-isa1.zip › a_Dallagiovanna327B_flow.txt]

Sample Name	Protocol REF	Parameter Value[instrument]	Parameter Value[manufacturer]	Assay Name	Raw Data File	Comment[Data Repository]	Comment[Data Record Accession]	Comment[Data Record URI]
Exp1_Tube_001_control plus DAPI_day 3 cardiac diff	Flow cytometry	FACSCanto II flow cytometer	Bd Biosciences	flow cytometry for replicate 1 Tube_001	Exp1_Tube_001_control plus DAPI_day 3 cardiac diff.fcs	FlowRepository	FR-FCM-ZYX8	http://identifiers.org/flowrepository:FR-FCM-ZYX8
Exp1_Tube_002_CD56_PE plus DAPI_day 3 cardiac diff	Flow cytometry	FACSCanto II flow cytometer	Bd Biosciences	flow cytometry for replicate 1 Tube_002	Exp1_Tube_002_CD56_PE plus DAPI_day 3 cardiac diff.fcs	FlowRepository	FR-FCM-ZYX8	http://identifiers.org/flowrepository:FR-FCM-ZYX8
Exp1_Tube_005_control plus DAPI_day 4 cardiac diff	Flow cytometry	FACSCanto II flow cytometer	Bd Biosciences	flow cytometry for replicate 4 Tube_001	Exp1_Tube_005_control plus DAPI_day 4 cardiac diff.fcs	FlowRepository	FR-FCM-ZYX8	http://identifiers.org/flowrepository:FR-FCM-ZYX8
Exp1_Tube_006_CD56_PE plus DAPI_day 4 cardiac diff	Flow cytometry	FACSCanto II flow cytometer	Bd Biosciences	flow cytometry for replicate 4 Tube_002	Exp1_Tube_006_CD56_PE plus DAPI_day 4 cardiac diff.fcs	FlowRepository	FR-FCM-ZYX8	http://identifiers.org/flowrepository:FR-FCM-ZYX8
Exp1_Tube_009_GFP expression plus DAPI_day 9 cardiac diff	Flow cytometry	FACSCanto II flow cytometer	Bd Biosciences	flow cytometry for replicate 5 Tube_001	Exp1_Tube_009_GFP expression plus DAPI_day 9 cardiac diff.fcs	FlowRepository	FR-FCM-ZYX8	http://identifiers.org/flowrepository:FR-FCM-ZYX8
Exp1_Tube_011_isotype control Pacific Blue_day 15 cardiac diff	Flow cytometry	FACSCanto II flow cytometer	Bd Biosciences	flow cytometry for replicate 5 Tube_002	Exp1_Tube_011_isotype control Pacific Blue_day 15 cardiac diff.fcs	FlowRepository	FR-FCM-ZYX8	http://identifiers.org/flowrepository:FR-FCM-ZYX8
Exp1_Tube_012_TnT_Pacific Blue_day 15 cardiac diff	Flow cytometry	FACSCanto II flow cytometer	Bd Biosciences	flow cytometry for replicate 1 Tube_003	Exp1_Tube_012_TnT_Pacific Blue_day 15 cardiac diff.fcs	FlowRepository	FR-FCM-ZYX8	http://identifiers.org/flowrepository:FR-FCM-ZYX8
Exp2_Tube_009_GFP expression plus DAPI_day 9 cardiac diff	Flow cytometry	FACSCanto II flow cytometer	Bd Biosciences	flow cytometry for replicate 1 Tube_004	Exp2_Tube_009_GFP expression plus DAPI_day 9 cardiac diff.fcs	FlowRepository	FR-FCM-ZYX8	http://identifiers.org/flowrepository:FR-FCM-ZYX8
Exp2_Tube_011_isotype control Pacific Blue_day 15 cardiac diff	Flow cytometry	FACSCanto II flow cytometer	Bd Biosciences	flow cytometry for replicate 2 Tube_003	Exp2_Tube_011_isotype control Pacific Blue_day 15 cardiac diff.fcs	FlowRepository	FR-FCM-ZYX8	http://identifiers.org/flowrepository:FR-FCM-ZYX8
Exp2_Tube_012_TnT_Pacific Blue_day 15 cardiac diff	Flow cytometry	FACSCanto II flow cytometer	Bd Biosciences	flow cytometry for replicate 2 Tube_004	Exp2_Tube_012_TnT_Pacific Blue_day 15 cardiac diff.fcs	FlowRepository	FR-FCM-ZYX8	http://identifiers.org/flowrepository:FR-FCM-ZYX8
Exp4_Tube_001_control plus DAPI_day 3 cardiac diff	Flow cytometry	FACSCanto II flow cytometer	Bd Biosciences	flow cytometry for replicate 4 Tube_004	Exp4_Tube_001_control plus DAPI_day 3 cardiac diff.fcs	FlowRepository	FR-FCM-ZYX8	http://identifiers.org/flowrepository:FR-FCM-ZYX8
Exp4_Tube_002_CD56_PE plus DAPI_day 3 cardiac diff	Flow cytometry	FACSCanto II flow cytometer	Bd Biosciences	flow cytometry for replicate 1 Tube_005	Exp4_Tube_002_CD56_PE plus DAPI_day 3 cardiac diff.fcs	FlowRepository	FR-FCM-ZYX8	http://identifiers.org/flowrepository:FR-FCM-ZYX8
Exp4_Tube_005_control plus DAPI_day 4 cardiac diff	Flow cytometry	FACSCanto II flow cytometer	Bd Biosciences	flow cytometry for replicate 1 Tube_006	Exp4_Tube_005_control plus DAPI_day 4 cardiac diff.fcs	FlowRepository	FR-FCM-ZYX8	http://identifiers.org/flowrepository:FR-FCM-ZYX8
Exp4_Tube_006_CD56_PE plus DAPI_day 4 cardiac diff	Flow cytometry	FACSCanto II flow cytometer	Bd Biosciences	flow cytometry for replicate 4 Tube_005	Exp4_Tube_006_CD56_PE plus DAPI_day 4 cardiac diff.fcs	FlowRepository	FR-FCM-ZYX8	http://identifiers.org/flowrepository:FR-FCM-ZYX8
Exp4_Tube_009_GFP expression plus DAPI_day 9 cardiac diff	Flow cytometry	FACSCanto II flow cytometer	Bd Biosciences	flow cytometry for replicate 4 Tube_006	Exp4_Tube_009_GFP expression plus DAPI_day 9 cardiac diff.fcs	FlowRepository	FR-FCM-ZYX8	http://identifiers.org/flowrepository:FR-FCM-ZYX8
Exp4_Tube_011_isotype control Pacific Blue_day 15 cardiac diff	Flow cytometry	FACSCanto II flow cytometer	Bd Biosciences	flow cytometry for replicate 5 Tube_005	Exp4_Tube_011_isotype control Pacific Blue_day 15 cardiac diff.fcs	FlowRepository	FR-FCM-ZYX8	http://identifiers.org/flowrepository:FR-FCM-ZYX8
Exp4_Tube_012_TnT_Pacific Blue_day 15 cardiac diff	Flow cytometry	FACSCanto II flow cytometer	Bd Biosciences	flow cytometry for replicate 5 Tube_006	Exp4_Tube_012_TnT_Pacific Blue_day 15 cardiac diff.fcs	FlowRepository	FR-FCM-ZYX8	http://identifiers.org/flowrepository:FR-FCM-ZYX8
Exp5_Tube_001_control plus DAPI_day 3 cardiac diff	Flow cytometry	FACSCanto II flow cytometer	Bd Biosciences	flow cytometry for replicate 1 Tube_007	Exp5_Tube_001_control plus DAPI_day 3 cardiac diff.fcs	FlowRepository	FR-FCM-ZYX8	http://identifiers.org/flowrepository:FR-FCM-ZYX8
Exp5_Tube_002_CD56_PE plus DAPI_day 3 cardiac diff	Flow cytometry	FACSCanto II flow cytometer	Bd Biosciences	flow cytometry for replicate 1 Tube_008	Exp5_Tube_002_CD56_PE plus DAPI_day 3 cardiac diff.fcs	FlowRepository	FR-FCM-ZYX8	http://identifiers.org/flowrepository:FR-FCM-ZYX8
Exp5_Tube_005_control plus DAPI_day 4 cardiac diff	Flow cytometry	FACSCanto II flow cytometer	Bd Biosciences	flow cytometry for replicate 2 Tube_007	Exp5_Tube_005_control plus DAPI_day 4 cardiac diff.fcs	FlowRepository	FR-FCM-ZYX8	http://identifiers.org/flowrepository:FR-FCM-ZYX8
Exp5_Tube_006_CD56_PE plus DAPI_day 4 cardiac diff	Flow cytometry	FACSCanto II flow cytometer	Bd Biosciences	flow cytometry for replicate 2 Tube_008	Exp5_Tube_006_CD56_PE plus DAPI_day 4 cardiac diff.fcs	FlowRepository	FR-FCM-ZYX8	http://identifiers.org/flowrepository:FR-FCM-ZYX8
Exp1_Tube_003_control plus DAPI_day 3 spontaneous diff	Flow cytometry	FACSCanto II flow cytometer	Bd Biosciences	flow cytometry for replicate 4 Tube_008	Exp1_Tube_003_control plus DAPI_day 3 spontaneous diff.fcs	FlowRepository	FR-FCM-ZYX8	http://identifiers.org/flowrepository:FR-FCM-ZYX8
Exp1_Tube_004_CD56_PE plus DAPI_day 3 spontaneous diff	Flow cytometry	FACSCanto II flow cytometer	Bd Biosciences	flow cytometry for replicate 1 Tube_009	Exp1_Tube_004_CD56_PE plus DAPI_day 3 spontaneous diff.fcs	FlowRepository	FR-FCM-ZYX8	http://identifiers.org/flowrepository:FR-FCM-ZYX8
Exp1_Tube_007_control plus DAPI_day 4 spontaneous diff	Flow cytometry	FACSCanto II flow cytometer	Bd Biosciences	flow cytometry for replicate 2 Tube_009	Exp1_Tube_007_control plus DAPI_day 4 spontaneous diff.fcs	FlowRepository	FR-FCM-ZYX8	http://identifiers.org/flowrepository:FR-FCM-ZYX8
Exp1_Tube_008_CDD56_PE plus DAPI_day 4 spontaneous diff	Flow cytometry	FACSCanto II flow cytometer	Bd Biosciences	flow cytometry for replicate 4 Tube_009	Exp1_Tube_008_CDD56_PE plus DAPI_day 4 spontaneous diff.fcs	FlowRepository	FR-FCM-ZYX8	http://identifiers.org/flowrepository:FR-FCM-ZYX8
Exp1_Tube_010_GFP expression plus DAPI_day 9 spontaneous diff	Flow cytometry	FACSCanto II flow cytometer	Bd Biosciences	flow cytometry for replicate 1 Tube_010	Exp1_Tube_010_GFP expression plus DAPI_day 9 spontaneous diff.fcs	FlowRepository	FR-FCM-ZYX8	http://identifiers.org/flowrepository:FR-FCM-ZYX8
Exp1_Tube_013_TnT_Pacific Blue_day 15 spontaneous diff	Flow cytometry	FACSCanto II flow cytometer	Bd Biosciences	flow cytometry for replicate 2 Tube_010	Exp1_Tube_013_TnT_Pacific Blue_day 15 spontaneous diff.fcs	FlowRepository	FR-FCM-ZYX8	http://identifiers.org/flowrepository:FR-FCM-ZYX8
Exp2_Tube_003_control plus DAPI_day 3 spontaneous diff	Flow cytometry	FACSCanto II flow cytometer	Bd Biosciences	flow cytometry for replicate 4 Tube_010	Exp2_Tube_003_control plus DAPI_day 3 spontaneous diff.fcs	FlowRepository	FR-FCM-ZYX8	http://identifiers.org/flowrepository:FR-FCM-ZYX8
Exp2_Tube_004_CD56_PE plus DAPI_day 3 spontaneous diff	Flow cytometry	FACSCanto II flow cytometer	Bd Biosciences	flow cytometry for replicate 1 Tube_011	Exp2_Tube_004_CD56_PE plus DAPI_day 3 spontaneous diff.fcs	FlowRepository	FR-FCM-ZYX8	http://identifiers.org/flowrepository:FR-FCM-ZYX8
Exp2_Tube_007_control plus DAPI_day 4 spontaneous diff	Flow cytometry	FACSCanto II flow cytometer	Bd Biosciences	flow cytometry for replicate 1 Tube_012	Exp2_Tube_007_control plus DAPI_day 4 spontaneous diff.fcs	FlowRepository	FR-FCM-ZYX8	http://identifiers.org/flowrepository:FR-FCM-ZYX8
Exp2_Tube_008_CDD56_PE plus DAPI_day 4 spontaneous diff	Flow cytometry	FACSCanto II flow cytometer	Bd Biosciences	flow cytometry for replicate 2 Tube_011	Exp2_Tube_008_CDD56_PE plus DAPI_day 4 spontaneous diff.fcs	FlowRepository	FR-FCM-ZYX8	http://identifiers.org/flowrepository:FR-FCM-ZYX8
Exp2_Tube_010_GFP expression plus DAPI_day 9 spontaneous diff	Flow cytometry	FACSCanto II flow cytometer	Bd Biosciences	flow cytometry for replicate 2 Tube_012	Exp2_Tube_010_GFP expression plus DAPI_day 9 spontaneous diff.fcs	FlowRepository	FR-FCM-ZYX8	http://identifiers.org/flowrepository:FR-FCM-ZYX8
Exp2_Tube_013_TnT_Pacific Blue_day 15 spontaneous diff	Flow cytometry	FACSCanto II flow cytometer	Bd Biosciences	flow cytometry for replicate 4 Tube_011	Exp2_Tube_013_TnT_Pacific Blue_day 15 spontaneous diff.fcs	FlowRepository	FR-FCM-ZYX8	http://identifiers.org/flowrepository:FR-FCM-ZYX8
Exp4_Tube_004_CD56_PE plus DAPI_day 3 spontaneous diff	Flow cytometry	FACSCanto II flow cytometer	Bd Biosciences	flow cytometry for replicate 4 Tube_012	Exp4_Tube_004_CD56_PE plus DAPI_day 3 spontaneous diff.fcs	FlowRepository	FR-FCM-ZYX8	http://identifiers.org/flowrepository:FR-FCM-ZYX8
Exp4_Tube_008_CDD56_PE plus DAPI_day 4 spontaneous diff	Flow cytometry	FACSCanto II flow cytometer	Bd Biosciences	flow cytometry for replicate 1 Tube_013	Exp4_Tube_008_CDD56_PE plus DAPI_day 4 spontaneous diff.fcs	FlowRepository	FR-FCM-ZYX8	http://identifiers.org/flowrepository:FR-FCM-ZYX8
Exp4_Tube_010_GFP expression plus DAPI_day 9 spontaneous diff	Flow cytometry	FACSCanto II flow cytometer	Bd Biosciences	flow cytometry for replicate 2 Tube_013	Exp4_Tube_010_GFP expression plus DAPI_day 9 spontaneous diff.fcs	FlowRepository	FR-FCM-ZYX8	http://identifiers.org/flowrepository:FR-FCM-ZYX8
Exp4_Tube_013_TnT_Pacific Blue_day 15 spontaneous diff	Flow cytometry	FACSCanto II flow cytometer	Bd Biosciences	flow cytometry for replicate 4 Tube_013	Exp4_Tube_013_TnT_Pacific Blue_day 15 spontaneous diff.fcs	FlowRepository	FR-FCM-ZYX8	http://identifiers.org/flowrepository:FR-FCM-ZYX8
