# Supplementary material for: Polysome profiling followed by RNA-seq of cardiac differentiation stages in hESCs
Source: Sci Data. 2018 Dec 4;5:180287. doi: 10.1038/sdata.2018.287 (PMC6278691; doi:10.1038/sdata.2018.287)
Supplement: Supplementary file 1 [file sdata2018287-isa1.zip › a_Dallagiovanna327B_rna.txt]

Sample Name	Protocol REF	Parameter Value[instrument]	Parameter Value[manufacturer]	Assay Name	Raw Data File	Comment[Data Repository]	Comment[Data Record Accession]	Comment[Data Record URI]
SAMN09405494	High-Throughput sequencing and data analysis	HiSeq 2500	Illumina	day D0 replicate 1 Ribosome-free	SRX4202936	NCBI Sequence Read Archive	SRP150416	http://identifiers.org/ncbi/insdc.sra:SRP150416
SAMN09405495	High-Throughput sequencing and data analysis	HiSeq 2500	Illumina	day D0 replicate 1 Polysome-bound	SRX4202935	NCBI Sequence Read Archive	SRP150416	http://identifiers.org/ncbi/insdc.sra:SRP150416
SAMN09405504	High-Throughput sequencing and data analysis	HiSeq 2500	Illumina	day D0 replicate 2 Ribosome-free	SRX4202922	NCBI Sequence Read Archive	SRP150416	http://identifiers.org/ncbi/insdc.sra:SRP150416
SAMN09405505	High-Throughput sequencing and data analysis	HiSeq 2500	Illumina	day D0 replicate 2 Polysome-bound	SRX4202921	NCBI Sequence Read Archive	SRP150416	http://identifiers.org/ncbi/insdc.sra:SRP150416
SAMN09405514	High-Throughput sequencing and data analysis	HiSeq 2500	Illumina	day D0 replicate 3 Ribosome-free	SRX4202915	NCBI Sequence Read Archive	SRP150416	http://identifiers.org/ncbi/insdc.sra:SRP150416
SAMN09405515	High-Throughput sequencing and data analysis	HiSeq 2500	Illumina	day D0 replicate 3 Polysome-bound	SRX4202916	NCBI Sequence Read Archive	SRP150416	http://identifiers.org/ncbi/insdc.sra:SRP150416
SAMN09405496	High-Throughput sequencing and data analysis	HiSeq 2500	Illumina	day D1 replicate 1 Ribosome-free	SRX4202934	NCBI Sequence Read Archive	SRP150416	http://identifiers.org/ncbi/insdc.sra:SRP150416
SAMN09405497	High-Throughput sequencing and data analysis	HiSeq 2500	Illumina	day D1 replicate 1 Polysome-bound	SRX4202933	NCBI Sequence Read Archive	SRP150416	http://identifiers.org/ncbi/insdc.sra:SRP150416
SAMN09405506	High-Throughput sequencing and data analysis	HiSeq 2500	Illumina	day D1 replicate 2 Ribosome-free	SRX4202920	NCBI Sequence Read Archive	SRP150416	http://identifiers.org/ncbi/insdc.sra:SRP150416
SAMN09405507	High-Throughput sequencing and data analysis	HiSeq 2500	Illumina	day D1 replicate 2 Polysome-bound	SRX4202919	NCBI Sequence Read Archive	SRP150416	http://identifiers.org/ncbi/insdc.sra:SRP150416
SAMN09405516	High-Throughput sequencing and data analysis	HiSeq 2500	Illumina	day D1 replicate 3 Ribosome-free	SRX4202913	NCBI Sequence Read Archive	SRP150416	http://identifiers.org/ncbi/insdc.sra:SRP150416
SAMN09405517	High-Throughput sequencing and data analysis	HiSeq 2500	Illumina	day D1 replicate 3 Polysome-bound	SRX4202914	NCBI Sequence Read Archive	SRP150416	http://identifiers.org/ncbi/insdc.sra:SRP150416
SAMN09405498	High-Throughput sequencing and data analysis	HiSeq 2500	Illumina	day D4 replicate 1 Ribosome-free	SRX4202932	NCBI Sequence Read Archive	SRP150416	http://identifiers.org/ncbi/insdc.sra:SRP150416
SAMN09405499	High-Throughput sequencing and data analysis	HiSeq 2500	Illumina	day D4 replicate 1 Polysome-bound	SRX4202931	NCBI Sequence Read Archive	SRP150416	http://identifiers.org/ncbi/insdc.sra:SRP150416
SAMN09405508	High-Throughput sequencing and data analysis	HiSeq 2500	Illumina	day D4 replicate 2 Ribosome-free	SRX4202926	NCBI Sequence Read Archive	SRP150416	http://identifiers.org/ncbi/insdc.sra:SRP150416
SAMN09405509	High-Throughput sequencing and data analysis	HiSeq 2500	Illumina	day D4 replicate 2 Polysome-bound	SRX4202925	NCBI Sequence Read Archive	SRP150416	http://identifiers.org/ncbi/insdc.sra:SRP150416
SAMN09405518	High-Throughput sequencing and data analysis	HiSeq 2500	Illumina	day D4 replicate 3 Ribosome-free	SRX4202911	NCBI Sequence Read Archive	SRP150416	http://identifiers.org/ncbi/insdc.sra:SRP150416
SAMN09405519	High-Throughput sequencing and data analysis	HiSeq 2500	Illumina	day D4 replicate 3 Polysome-bound	SRX4202912	NCBI Sequence Read Archive	SRP150416	http://identifiers.org/ncbi/insdc.sra:SRP150416
SAMN09405500	High-Throughput sequencing and data analysis	HiSeq 2500	Illumina	day D9 replicate 1 Ribosome-free	SRX4202930	NCBI Sequence Read Archive	SRP150416	http://identifiers.org/ncbi/insdc.sra:SRP150416
SAMN09405501	High-Throughput sequencing and data analysis	HiSeq 2500	Illumina	day D9 replicate 1 Polysome-bound	SRX4202929	NCBI Sequence Read Archive	SRP150416	http://identifiers.org/ncbi/insdc.sra:SRP150416
SAMN09405510	High-Throughput sequencing and data analysis	HiSeq 2500	Illumina	day D9 replicate 2 Ribosome-free	SRX4202924	NCBI Sequence Read Archive	SRP150416	http://identifiers.org/ncbi/insdc.sra:SRP150416
SAMN09405511	High-Throughput sequencing and data analysis	HiSeq 2500	Illumina	day D9 replicate 2 Polysome-bound	SRX4202923	NCBI Sequence Read Archive	SRP150416	http://identifiers.org/ncbi/insdc.sra:SRP150416
SAMN09405520	High-Throughput sequencing and data analysis	HiSeq 2500	Illumina	day D9 replicate 3 Ribosome-free	SRX4202909	NCBI Sequence Read Archive	SRP150416	http://identifiers.org/ncbi/insdc.sra:SRP150416
SAMN09405521	High-Throughput sequencing and data analysis	HiSeq 2500	Illumina	day D9 replicate 3 Polysome-bound	SRX4202910	NCBI Sequence Read Archive	SRP150416	http://identifiers.org/ncbi/insdc.sra:SRP150416
SAMN09405502	High-Throughput sequencing and data analysis	HiSeq 2500	Illumina	day D15 replicate 1 Ribosome-free	SRX4202938	NCBI Sequence Read Archive	SRP150416	http://identifiers.org/ncbi/insdc.sra:SRP150416
SAMN09405503	High-Throughput sequencing and data analysis	HiSeq 2500	Illumina	day D15 replicate 1 Polysome-bound	SRX4202937	NCBI Sequence Read Archive	SRP150416	http://identifiers.org/ncbi/insdc.sra:SRP150416
SAMN09405512	High-Throughput sequencing and data analysis	HiSeq 2500	Illumina	day D15 replicate 2 Ribosome-free	SRX4202928	NCBI Sequence Read Archive	SRP150416	http://identifiers.org/ncbi/insdc.sra:SRP150416
SAMN09405513	High-Throughput sequencing and data analysis	HiSeq 2500	Illumina	day D15 replicate 2 Polysome-bound	SRX4202927	NCBI Sequence Read Archive	SRP150416	http://identifiers.org/ncbi/insdc.sra:SRP150416
SAMN09405522	High-Throughput sequencing and data analysis	HiSeq 2500	Illumina	day D15 replicate 3 Ribosome-free	SRX4202917	NCBI Sequence Read Archive	SRP150416	http://identifiers.org/ncbi/insdc.sra:SRP150416
SAMN09405523	High-Throughput sequencing and data analysis	HiSeq 2500	Illumina	day D15 replicate 3 Polysome-bound	SRX4202918	NCBI Sequence Read Archive	SRP150416	http://identifiers.org/ncbi/insdc.sra:SRP150416
